# Supplementary material for: Age-dependent impact of the major common genetic risk factor for COVID-19 on severity and mortality
Source: medRxiv. 2021 Mar 12:2021.03.07.21252875. Preprint. [Version 1] doi: 10.1101/2021.03.07.21252875 (PMC7987046; doi:10.1101/2021.03.07.21252875)
Supplement: Supplement 2 [file media-2.xlsx]

## Sheet: Supplementary Table 1
Supplementary Table 1: Minor allele frequencis of rs10490770 stratified by genotype-defined ancestries.
MAF: minor allele frequency, N: sample size
EUR: European, AMR: Admixed American, SAS: South Asian, AFR: African, EAS: East Asian, others
Ancestry	MAF	N
EUR	0.0845	11658
AMR	0.097	574
SAS	0.262	388
AFR	0.00842	421
EAS	0.0198	108
others	0.122	275

## Sheet: Supplementary Table 2
Supplementary Table 2: Comparison of three genetic models.
We compared three genetic models through mixed-effects logistic regressions for death or severe respiratory failure in individuals of European descent.
The regressions were adjusted for age, sex, and first five genetic PCs as fixed effects and groups indicating participating studies as random effects.
AIC: Akaike Information Criteria, BIC: the Bayesian information criteria, log-likelihood: log-likelihood of the models, deviance: deviance of the residuals.
Genetic model	AIC	BIC	log-likelihood	deviance
Dominant	5528.1	5599.2	-2754.1	5508.1
Additive	5528.6	5599.6	-2754.3	5508.6
Recessive	5561.4	5632.4	-2770.7	5541.4

## Sheet: Supplementary Table 3
Supplementary Table 3: Associations with the highest/lowest laboratory values.
We selected the lowest value for lymphocyte counts and otherwise highest value recorded per individual.
beta_1, se_1, pvalue_1: Coefficients, standard errors and p values from the mixed-effects logistic regressions between standardized laboratory values and death or severe respiratory failure.
beta_2, se_2, pvalue_2: Coefficients, standard errors and p values from the mixed-effects linear regressions between rs10490770 risk allele carrier status and standardized laboratory values.
N: sample size with avaiable laboratory value.
WBC: white blood cell counts, Neut: neutrophil counts, Mono: monocyte counts, Plt: platelet counts, CRP: C-reactive protein
Trop-T: Troponin T, AST: aspartate aminotransferase, ALT: alanine aminotransferase, T-bil: total bilirubin
LDH: lactate dehydrogenase, GGT: γ-glutamyl transpeptidase, ALP: alkaline phosphatase, D-dimer, IL-6: interleukin 6
Ferritin: ferritin, PCT: procalcitonin, CK: creatine kinase, Cre: creatinine, Lymph: lymphocyte counts, Fibrinogen: fibrinogen
laboratory values	beta_1	se_1	pvalue_1	beta_2	se_2	pvalue_2	N
LDH	1.20441	0.106041	6.76953e-30	0.236966	0.0505659	2.78229e-06	2164
Neut	0.898451	0.0908328	4.54285e-23	0.174213	0.0538763	0.00122255	1854
AST	0.763889	0.0964636	2.3956e-15	0.154495	0.049083	0.00164604	2068
CRP	1.03034	0.0864017	8.76624e-33	0.142594	0.0467901	0.00230732	2476
WBC	0.757941	0.0880157	7.21569e-18	0.154508	0.0525923	0.00330495	1884
D-dimer	0.829392	0.102786	7.07947e-16	0.146538	0.0503091	0.0035825	2076
Ferritin	0.874665	0.11377	1.49422e-14	0.177558	0.0625144	0.00450757	1334
ALT	0.583124	0.0821928	1.29742e-12	0.13417	0.0489642	0.00614069	2073
IL-6	1.18688	0.157796	5.40959e-14	0.178144	0.0652039	0.00629308	1008
CK	0.48025	0.120399	6.64029e-05	0.204064	0.0918529	0.0263077	765
Trop-T	0.931105	0.155573	2.16365e-09	0.172415	0.0783857	0.0278375	845
T-bil	0.372691	0.0784301	2.01523e-06	0.096334	0.0502726	0.0553357	2056
Lymph	-0.625039	0.0917498	9.59669e-12	-0.0823689	0.057245	0.150184	1713
GGT	0.676777	0.108769	4.90412e-10	0.0836509	0.0591076	0.157001	1479
Plt	0.294393	0.0838111	0.000443783	0.0653579	0.0549571	0.23434	1725
PCT	1.02163	0.132298	1.14337e-14	0.0642957	0.0622663	0.301795	1141
Fibrinogen	0.128946	0.138257	0.350999	0.0656615	0.0651592	0.313594	1069
ALP	0.379621	0.10345	0.00024293	0.0227638	0.0704841	0.746723	1105
Cre	0.38403	0.0836614	4.4262e-06	0.0136731	0.0475133	0.77352	2242
Mono	0.125345	0.0796692	0.115646	0.000728683	0.0557729	0.989576	1529

## Sheet: Supplementary Table 4
Supplementary Table 4: Cohort demographics stratified by cohort.
The full name of each study is listed in the online supplement.
Age*: Mean (SD), % was calculated amongst all individuals avaiable (those with missing information were included in a denominator).
	BelCovid_1	BelCovid_2	BosCo	BQC19	BRACOVID	COMRI	COVID19-Host(a)ge_1	COVID19-Host(a)ge_2	COVID19-Host(a)ge_3	COVID19-Host(a)ge_4	FoGS	GEN-COVID	INMUNGEN-CoV2	NorCoV2	SPGRX	SweCovid	UKB	Total
	(N=181)	(N=389)	(N=111)	(N=586)	(N=348)	(N=53)	(N=401)	(N=306)	(N=71)	(N=121)	(N=492)	(N=1135)	(N=367)	(N=67)	(N=364)	(N=104)	(N=8328)	(N=13424)
Female	75 (41.4%)	185 (47.6%)	31 (27.9%)	297 (50.7%)	153 (44.0%)	20 (37.7%)	170 (42.4%)	109 (35.6%)	32 (45.1%)	34 (28.1%)	157 (31.9%)	490 (43.2%)	141 (38.4%)	22 (32.8%)	176 (48.4%)	22 (21.2%)	4230 (50.8%)	6344 (47.3%)
Missing	0 (0%)	0 (0%)	0 (0%)	0 (0%)	0 (0%)	0 (0%)	0 (0%)	0 (0%)	0 (0%)	0 (0%)	0 (0%)	0 (0%)	2 (0.5%)	0 (0%)	0 (0%)	0 (0%)	0 (0%)	2 (0.0%)
Age (years)*	67.8 (16.6)	57.4 (17.6)	57.9 (18.4)	63.9 (19.3)	56.3 (16.7)	60.8 (16.4)	64.1 (15.1)	60.6 (14.0)	65.4 (15.6)	66.2 (12.0)	64.3 (15.1)	58.5 (15.6)	46.5 (11.8)	60.5 (15.8)	69.3 (15.5)	59.6 (14.7)	65.7 (8.75)	63.8 (12.7)
Missing	0 (0%)	0 (0%)	0 (0%)	0 (0%)	0 (0%)	0 (0%)	0 (0%)	0 (0%)	0 (0%)	0 (0%)	0 (0%)	0 (0%)	2 (0.5%)	0 (0%)	0 (0%)	0 (0%)	0 (0%)	2 (0.0%)
Ancestry
European	112 (61.9%)	340 (87.4%)	82 (73.9%)	351 (59.9%)	56 (16.1%)	44 (83.0%)	350 (87.3%)	210 (68.6%)	67 (94.4%)	121 (100%)	492 (100%)	1064 (93.7%)	301 (82.0%)	66 (98.5%)	338 (92.9%)	71 (68.3%)	7593 (91.2%)	11658 (86.8%)
South Asian	0 (0%)	1 (0.3%)	1 (0.9%)	31 (5.3%)	0 (0%)	0 (0%)	0 (0%)	2 (0.7%)	0 (0%)	0 (0%)	0 (0%)	14 (1.2%)	0 (0%)	0 (0%)	0 (0%)	2 (1.9%)	337 (4.0%)	388 (2.9%)
African	34 (18.8%)	22 (5.7%)	4 (3.6%)	71 (12.1%)	40 (11.5%)	2 (3.8%)	6 (1.5%)	2 (0.7%)	0 (0%)	0 (0%)	0 (0%)	8 (0.7%)	0 (0%)	0 (0%)	0 (0%)	7 (6.7%)	225 (2.7%)	421 (3.1%)
others	10 (5.5%)	12 (3.1%)	5 (4.5%)	42 (7.2%)	11 (3.2%)	4 (7.5%)	1 (0.2%)	1 (0.3%)	0 (0%)	0 (0%)	0 (0%)	9 (0.8%)	66 (18.0%)	0 (0%)	8 (2.2%)	15 (14.4%)	91 (1.1%)	275 (2.0%)
East Asian	0 (0%)	4 (1.0%)	1 (0.9%)	51 (8.7%)	6 (1.7%)	0 (0%)	0 (0%)	2 (0.7%)	0 (0%)	0 (0%)	0 (0%)	3 (0.3%)	0 (0%)	0 (0%)	0 (0%)	3 (2.9%)	38 (0.5%)	108 (0.8%)
Admixed American	25 (13.8%)	10 (2.6%)	18 (16.2%)	40 (6.8%)	235 (67.5%)	3 (5.7%)	44 (11.0%)	89 (29.1%)	4 (5.6%)	0 (0%)	0 (0%)	37 (3.3%)	0 (0%)	1 (1.5%)	18 (4.9%)	6 (5.8%)	44 (0.5%)	574 (4.3%)
BMI*	27.3 (5.84)	27.5 (5.69)	27.8 (5.57)	28.2 (6.03)	27.5 (7.72)	25.9 (3.96)	NA	29.7 (6.07)	28.4 (11.2)	27.5 (5.47)	27.8 (5.36)	NA	28.8 (6.01)	28.4 (4.77)	NA	29.2 (5.84)	28.3 (5.03)	28.3 (5.18)
Missing	8 (4.4%)	39 (10.0%)	42 (37.8%)	325 (55.5%)	199 (57.2%)	22 (41.5%)	401 (100%)	237 (77.5%)	69 (97.2%)	26 (21.5%)	287 (58.3%)	1135 (100%)	361 (98.4%)	37 (55.2%)	364 (100%)	15 (14.4%)	47 (0.6%)	3614 (26.9%)
Smoking status
Ever	39 (21.5%)	189 (48.6%)	31 (27.9%)	99 (16.9%)	65 (18.7%)	5 (9.4%)	69 (17.2%)	82 (26.8%)	25 (35.2%)	3 (2.5%)	0 (0%)	0 (0%)	5 (1.4%)	30 (44.8%)	0 (0%)	20 (19.2%)	3968 (47.6%)	4630 (34.5%)
Never	74 (40.9%)	154 (39.6%)	15 (13.5%)	398 (67.9%)	270 (77.6%)	10 (18.9%)	332 (82.8%)	224 (73.2%)	29 (40.8%)	118 (97.5%)	0 (0%)	0 (0%)	31 (8.4%)	28 (41.8%)	0 (0%)	80 (76.9%)	4236 (50.9%)	5999 (44.7%)
Missing	68 (37.6%)	46 (11.8%)	65 (58.6%)	89 (15.2%)	13 (3.7%)	38 (71.7%)	0 (0%)	0 (0%)	17 (23.9%)	0 (0%)	492 (100%)	1135 (100%)	331 (90.2%)	9 (13.4%)	364 (100%)	4 (3.8%)	124 (1.5%)	2795 (20.8%)
Comorbidities
Cancer	43 (23.8%)	51 (13.1%)	9 (8.1%)	61 (10.4%)	15 (4.3%)	10 (18.9%)	62 (15.5%)	38 (12.4%)	3 (4.2%)	17 (14.0%)	0 (0%)	68 (6.0%)	2 (0.5%)	2 (3.0%)	0 (0%)	7 (6.7%)	1442 (17.3%)	1830 (13.6%)
Missing	0 (0%)	4 (1.0%)	39 (35.1%)	96 (16.4%)	0 (0%)	0 (0%)	1 (0.2%)	0 (0%)	0 (0%)	1 (0.8%)	492 (100%)	4 (0.4%)	330 (89.9%)	28 (41.8%)	364 (100%)	0 (0%)	0 (0%)	1359 (10.1%)
Chronic kidney disease	55 (30.4%)	51 (13.1%)	9 (8.1%)	44 (7.5%)	62 (17.8%)	14 (26.4%)	87 (21.7%)	31 (10.1%)	8 (11.3%)	6 (5.0%)	18 (3.7%)	48 (4.2%)	0 (0%)	5 (7.5%)	0 (0%)	0 (0%)	516 (6.2%)	954 (7.1%)
Missing	0 (0%)	4 (1.0%)	23 (20.7%)	98 (16.7%)	5 (1.4%)	0 (0%)	1 (0.2%)	0 (0%)	0 (0%)	1 (0.8%)	96 (19.5%)	4 (0.4%)	330 (89.9%)	0 (0%)	364 (100%)	0 (0%)	0 (0%)	926 (6.9%)
COPD	30 (16.6%)	34 (8.7%)	9 (8.1%)	50 (8.5%)	25 (7.2%)	1 (1.9%)	39 (9.7%)	24 (7.8%)	11 (15.5%)	6 (5.0%)	43 (8.7%)	55 (4.8%)	0 (0%)	6 (9.0%)	0 (0%)	6 (5.8%)	635 (7.6%)	974 (7.3%)
Missing	0 (0%)	4 (1.0%)	21 (18.9%)	100 (17.1%)	1 (0.3%)	0 (0%)	1 (0.2%)	0 (0%)	0 (0%)	1 (0.8%)	180 (36.6%)	4 (0.4%)	330 (89.9%)	0 (0%)	364 (100%)	0 (0%)	0 (0%)	1006 (7.5%)
Chronic heart failure	19 (10.5%)	39 (10.0%)	9 (8.1%)	44 (7.5%)	90 (25.9%)	8 (15.1%)	59 (14.7%)	25 (8.2%)	3 (4.2%)	1 (0.8%)	63 (12.8%)	52 (4.6%)	0 (0%)	0 (0%)	0 (0%)	3 (2.9%)	18 (0.2%)	433 (3.2%)
Missing	2 (1.1%)	128 (32.9%)	40 (36.0%)	98 (16.7%)	2 (0.6%)	0 (0%)	1 (0.2%)	0 (0%)	0 (0%)	1 (0.8%)	0 (0%)	4 (0.4%)	330 (89.9%)	30 (44.8%)	364 (100%)	0 (0%)	0 (0%)	1000 (7.4%)
Transplantation	12 (6.6%)	8 (2.1%)	1 (0.9%)	0 (0%)	19 (5.5%)	0 (0%)	9 (2.2%)	18 (5.9%)	0 (0%)	1 (0.8%)	0 (0%)	6 (0.5%)	0 (0%)	1 (1.5%)	0 (0%)	0 (0%)	30 (0.4%)	105 (0.8%)
Missing	2 (1.1%)	4 (1.0%)	66 (59.5%)	586 (100%)	0 (0%)	0 (0%)	1 (0.2%)	0 (0%)	0 (0%)	1 (0.8%)	492 (100%)	4 (0.4%)	330 (89.9%)	28 (41.8%)	364 (100%)	104 (100%)	0 (0%)	1982 (14.8%)
Diabetes mellitus	60 (33.1%)	90 (23.1%)	12 (10.8%)	146 (24.9%)	112 (32.2%)	13 (24.5%)	78 (19.5%)	63 (20.6%)	19 (26.8%)	25 (20.7%)	61 (12.4%)	121 (10.7%)	0 (0%)	6 (9.0%)	0 (0%)	25 (24.0%)	1079 (13.0%)	1910 (14.2%)
Missing	0 (0%)	4 (1.0%)	21 (18.9%)	97 (16.6%)	138 (39.7%)	0 (0%)	0 (0%)	0 (0%)	0 (0%)	1 (0.8%)	0 (0%)	4 (0.4%)	330 (89.9%)	5 (7.5%)	364 (100%)	0 (0%)	0 (0%)	964 (7.2%)
COVID-19 outcomes
Hospitalization	181 (100%)	262 (67.4%)	111 (100%)	394 (67.2%)	326 (93.7%)	49 (92.5%)	393 (98.0%)	305 (99.7%)	71 (100%)	121 (100%)	492 (100%)	921 (81.1%)	367 (100%)	67 (100%)	310 (85.2%)	104 (100%)	2215 (26.6%)	6689 (49.8%)
Missing	0 (0%)	0 (0%)	0 (0%)	104 (17.7%)	0 (0%)	0 (0%)	0 (0%)	0 (0%)	0 (0%)	0 (0%)	0 (0%)	0 (0%)	0 (0%)	0 (0%)	2 (0.5%)	0 (0%)	0 (0%)	106 (0.8%)
ICU admission	47 (26.0%)	146 (37.5%)	40 (36.0%)	101 (17.2%)	217 (62.4%)	27 (50.9%)	61 (15.2%)	168 (54.9%)	26 (36.6%)	50 (41.3%)	94 (19.1%)	102 (9.0%)	105 (28.6%)	10 (14.9%)	101 (27.7%)	104 (100%)	223 (2.7%)	1622 (12.1%)
Missing	0 (0%)	0 (0%)	0 (0%)	104 (17.7%)	0 (0%)	0 (0%)	0 (0%)	0 (0%)	0 (0%)	0 (0%)	0 (0%)	0 (0%)	0 (0%)	0 (0%)	2 (0.5%)	0 (0%)	210 (2.5%)	316 (2.4%)
Death Status
Survived	135 (74.6%)	336 (86.4%)	86 (77.5%)	487 (83.1%)	224 (64.4%)	43 (81.1%)	358 (89.3%)	253 (82.7%)	48 (67.6%)	104 (86.0%)	334 (67.9%)	313 (27.6%)	42 (11.4%)	61 (91.0%)	276 (75.8%)	75 (72.1%)	7776 (93.4%)	10951 (81.6%)
Deceased	46 (25.4%)	53 (13.6%)	14 (12.6%)	67 (11.4%)	123 (35.3%)	10 (18.9%)	43 (10.7%)	53 (17.3%)	23 (32.4%)	17 (14.0%)	50 (10.2%)	48 (4.2%)	1 (0.3%)	6 (9.0%)	88 (24.2%)	29 (27.9%)	552 (6.6%)	1223 (9.1%)
Missing	0 (0%)	0 (0%)	11 (9.9%)	32 (5.5%)	1 (0.3%)	0 (0%)	0 (0%)	0 (0%)	0 (0%)	0 (0%)	108 (22.0%)	774 (68.2%)	324 (88.3%)	0 (0%)	0 (0%)	0 (0%)	0 (0%)	1250 (9.3%)
Respiratory failure
Severe respiratory failure	53 (29.3%)	112 (28.8%)	54 (48.6%)	106 (18.1%)	182 (52.3%)	25 (47.2%)	78 (19.5%)	154 (50.3%)	34 (47.9%)	68 (56.2%)	98 (19.9%)	321 (28.3%)	11 (3.0%)	11 (16.4%)	0 (0%)	104 (100%)	233 (2.8%)	1644 (12.2%)
Oxygen supplementation	82 (45.3%)	127 (32.6%)	27 (24.3%)	149 (25.4%)	105 (30.2%)	16 (30.2%)	262 (65.3%)	140 (45.8%)	24 (33.8%)	47 (38.8%)	195 (39.6%)	343 (30.2%)	19 (5.2%)	38 (56.7%)	0 (0%)	0 (0%)	67 (0.8%)	1641 (12.2%)
Missing	9 (5.0%)	1 (0.3%)	3 (2.7%)	27 (4.6%)	1 (0.3%)	0 (0%)	3 (0.7%)	0 (0%)	0 (0%)	0 (0%)	199 (40.4%)	410 (36.1%)	330 (89.9%)	0 (0%)	312 (85.7%)	0 (0%)	910 (10.9%)	2205 (16.4%)
Hepatic injury	46 (25.4%)	16 (4.1%)	13 (11.7%)	81 (13.8%)	9 (2.6%)	9 (17.0%)	45 (11.2%)	93 (30.4%)	12 (16.9%)	5 (4.1%)	21 (4.3%)	89 (7.8%)	0 (0%)	7 (10.4%)	0 (0%)	0 (0%)	1 (0.0%)	447 (3.3%)
Missing	35 (19.3%)	49 (12.6%)	29 (26.1%)	83 (14.2%)	119 (34.2%)	7 (13.2%)	36 (9.0%)	43 (14.1%)	21 (29.6%)	16 (13.2%)	154 (31.3%)	798 (70.3%)	325 (88.6%)	6 (9.0%)	88 (24.2%)	28 (26.9%)	615 (7.4%)	2452 (18.3%)
Cardiovascular complications	92 (50.8%)	8 (2.1%)	41 (36.9%)	94 (16.0%)	4 (1.1%)	20 (37.7%)	115 (28.7%)	21 (6.9%)	31 (43.7%)	33 (27.3%)	99 (20.1%)	131 (11.5%)	14 (3.8%)	13 (19.4%)	0 (0%)	4 (3.8%)	84 (1.0%)	804 (6.0%)
Missing	16 (8.8%)	47 (12.1%)	18 (16.2%)	66 (11.3%)	122 (35.1%)	4 (7.5%)	14 (3.5%)	43 (14.1%)	7 (9.9%)	10 (8.3%)	125 (25.4%)	753 (66.3%)	316 (86.1%)	5 (7.5%)	88 (24.2%)	27 (26.0%)	1023 (12.3%)	2684 (20.0%)
Kidney injury	64 (35.4%)	56 (14.4%)	6 (5.4%)	134 (22.9%)	99 (28.4%)	14 (26.4%)	20 (5.0%)	48 (15.7%)	10 (14.1%)	12 (9.9%)	43 (8.7%)	182 (16.0%)	2 (0.5%)	32 (47.8%)	0 (0%)	12 (11.5%)	363 (4.4%)	1097 (8.2%)
Missing	24 (13.3%)	34 (8.7%)	27 (24.3%)	58 (9.9%)	64 (18.4%)	3 (5.7%)	32 (8.0%)	37 (12.1%)	15 (21.1%)	13 (10.7%)	148 (30.1%)	713 (62.8%)	325 (88.6%)	3 (4.5%)	88 (24.2%)	22 (21.2%)	430 (5.2%)	2036 (15.2%)
Venous thromboembolism	29 (16.0%)	5 (1.3%)	1 (0.9%)	32 (5.5%)	24 (6.9%)	1 (1.9%)	8 (2.0%)	43 (14.1%)	1 (1.4%)	15 (12.4%)	22 (4.5%)	31 (2.7%)	1 (0.3%)	2 (3.0%)	0 (0%)	11 (10.6%)	61 (0.7%)	287 (2.1%)
Missing	32 (17.7%)	52 (13.4%)	80 (72.1%)	196 (33.4%)	109 (31.3%)	10 (18.9%)	40 (10.0%)	44 (14.4%)	23 (32.4%)	14 (11.6%)	228 (46.3%)	802 (70.7%)	330 (89.9%)	6 (9.0%)	312 (85.7%)	24 (23.1%)	598 (7.2%)	2900 (21.6%)

## Sheet: Supplementary Table 5
Supplementary Table 5: Associations with COVID-19 severity and complications.
Group: All individuals vs Hospitalized only analyses; OR: Odds ratio; LL: lower limit of 95%CI of OR; UL: Upper limit of 95%CI of OR;
pvalue: pvalue for the mixed-effects logistic regressions on risk allele carrier status at rs10490770 adjusted for age, sex, first five genetic PCs as fixed effects and study groups as random effects.
age_snp_interact_pvalue: p value for the age by snp interaction term, which was additionally added to the same model described above.
beta_age_snp, se_age_snp, pvalue_age_snp: beta, se and p value for the mixed linear regressions between age and risk allele carrier status at rs10490770
amongst cases only adjusted for sex, first five genetic PCs as fixed effects and study groups as random effects.
Group	Outcome	OR	LL	UL	pvalue	N_case	N_control	age_snp_interact_pvalue	beta_age_snp	se_age_snp	pvalue_age_snp
All	Hospitalization	1.51654	1.3273	1.73276	9.14707e-10	5601	5997	0.243478	-0.965286	0.43265	0.0256744
All	ICU admission	2.45543	1.91244	3.15259	1.85853e-12	1173	6004	0.0441942	-2.34986	0.825736	0.00443026
Hospitalized only	ICU admission	1.50542	1.27515	1.77728	1.36751e-06	1173	4428	0.238795	-2.34986	0.825736	0.00443026
All	Death or severe respiratory failure	1.72633	1.45063	2.05443	7.73526e-10	1925	7055	0.0428157	-2.28398	0.621965	0.000240475
Hospitalized only	Death or severe respiratory failure	1.48066	1.2109	1.81052	0.000130854	1925	1597	0.0549648	-2.28398	0.621965	0.000240475
All	Severe respiratory failure	2.04076	1.63138	2.55287	4.25415e-10	1234	7055	0.470238	-2.62774	0.752457	0.000479042
Hospitalized only	Severe respiratory failure	1.79998	1.40004	2.31418	4.54655e-06	1234	1597	0.242401	-2.62774	0.752457	0.000479042
All	Hepatic injury	1.54926	1.17557	2.04175	0.00188034	309	9190	0.307571	-3.43969	1.61445	0.0331251
Hospitalized only	Hepatic injury	1.48672	1.12476	1.96515	0.00533846	309	3347	0.402205	-3.43969	1.61445	0.0331251
All	Cardiovascular complications	1.21544	0.980424	1.50679	0.0751365	697	8611	0.00332444	-3.64017	1.11103	0.0010514
Hospitalized only	Cardiovascular complications	1.14505	0.922959	1.42058	0.218241	694	3154	0.00388501	-3.75258	1.11204	0.00073947
All	Kidney injury	1.21934	1.00654	1.47714	0.0427091	868	8966	0.226515	-1.7796	0.931934	0.0561879
Hospitalized only	Kidney injury	1.07127	0.880524	1.30334	0.49136	868	3124	0.510537	-1.7796	0.931934	0.0561879
All	Venous thromboembolism	1.73357	1.2576	2.38967	0.00078065	205	8914	0.384488	-2.74754	1.87031	0.141825
Hospitalized only	Venous thromboembolism	1.57164	1.14035	2.16603	0.00573735	205	3131	0.47864	-2.74754	1.87031	0.141825

## Sheet: Supplementary Table 6
Supplementary Table 6: Associations with COVID-19 severity and complications stratified by age.
Group: All individuals vs Hospitalized only analyses; OR: Odds ratio; LL: lower limit of 95%CI of OR; UL: Upper limit of 95%CI of OR;
AgeGroup: Age≤60 are those with age equal to or younger than 60; Age≥60 are those with age older than 60.
pvalue: pvalue for the logistic regressions on risk allele carrier status at rs10490770 adjusted for age, sex, first five genetic PCs as fixed effects and study groups as random effects.
Group	AgeGroup	Outcome	OR	LL	UL	pvalue	N_case	N_control
All	Age≤60	Hospitalization	1.40892	1.11762	1.77615	0.00371998	1685	2597
All	Age>60	Hospitalization	1.59835	1.35471	1.88582	2.73393e-08	3916	3401
All	Age≤60	ICU admission	2.30627	1.56715	3.39397	2.24565e-05	419	2600
Hospitalized only	Age≤60	ICU admission	1.79871	1.34944	2.39757	6.23238e-05	419	1265
All	Age>60	ICU admission	2.62458	1.87965	3.66474	1.46964e-08	754	3405
Hospitalized only	Age>60	ICU admission	1.36533	1.10845	1.68176	0.00341057	754	3162
All	Age≤60	Death and severe respiratory failure	2.60421	1.76519	3.84202	1.40658e-06	450	2640
Hospitalized only	Age≤60	Death and severe respiratory failure	2.55206	1.57237	4.14218	0.000149747	450	352
All	Age>60	Death and severe respiratory failure	1.5257	1.25156	1.85988	2.90833e-05	1475	4418
Hospitalized only	Age>60	Death and severe respiratory failure	1.26956	1.01275	1.59148	0.0384664	1475	1245
All	Age≤60	Severe respiratory failure	2.80227	1.86644	4.20732	6.71146e-07	413	2640
Hospitalized only	Age≤60	Severe respiratory failure	2.76534	1.6676	4.58571	8.09235e-05	413	352
All	Age>60	Severe respiratory failure	1.73992	1.31495	2.30225	0.000106108	821	4418
Hospitalized only	Age>60	Severe respiratory failure	1.4555	1.07344	1.97354	0.0156869	821	1245
All	Age≤60	Hepatic injury	1.97425	1.3012	2.99543	0.001385	130	3376
Hospitalized only	Age≤60	Hepatic injury	1.83344	1.20169	2.79732	0.00491842	130	942
All	Age>60	Hepatic injury	1.27683	0.870649	1.87249	0.210963	179	5817
Hospitalized only	Age>60	Hepatic injury	1.27061	0.864486	1.86754	0.222893	179	2405
All	Age≤60	Cardiovascular complications	1.62718	1.08063	2.45017	0.0197393	141	3244
Hospitalized only	Age≤60	Cardiovascular complications	1.55258	1.02702	2.34709	0.0369427	140	957
All	Age>60	Cardiovascular complications	1.09723	0.851838	1.4133	0.472518	555	5370
Hospitalized only	Age>60	Cardiovascular complications	1.03083	0.799249	1.32951	0.815071	553	2197
All	Age≤60	Kidney injury	1.48082	0.983771	2.22901	0.0598977	141	3396
Hospitalized only	Age≤60	Kidney injury	1.34859	0.889639	2.04432	0.158832	141	962
All	Age>60	Kidney injury	1.15779	0.932036	1.43822	0.185522	727	5573
Hospitalized only	Age>60	Kidney injury	1.01888	0.814889	1.27393	0.869678	727	2162
All	Age≤60	Venous thromboembolism	1.4922	0.845635	2.63311	0.167181	63	3330
Hospitalized only	Age≤60	Venous thromboembolism	1.36525	0.769187	2.42322	0.287541	63	914
All	Age>60	Venous thromboembolism	1.84374	1.24984	2.71986	0.00204079	142	5585
Hospitalized only	Age>60	Venous thromboembolism	1.66855	1.13079	2.46204	0.00990273	142	2217

## Sheet: Supplementary Table 7
Supplementary Table 7: Associations with COVID-19 severity and complications stratified by the number of clinical risk factors.
Group: All individuals vs Hospitalized only analyses; OR: Odds ratio; LL: lower limit of 95%CI of OR; UL: Upper limit of 95%CI of OR;
N_risk_factor: Number of clinical risk factors; (0, 1, or ≥2); BMI≥30, smoking, cancer, chronic kidney disease, chronic obstructive pulmonary disease (COPD), heart failure, transplantation, and diabetes mellitus.
pvalue: pvalue for the mixed-effects logistic regressions on risk allele carrier status at rs10490770 adjusted for age, sex, first five genetic PCs as fixed effects and study groups as random effects.
N_risk_factor_interact_pvalue: p value for the number of clinical risk factors by snp interaction term, which was additionally added to the same model described above.
Group	N_risk_factor	Outcome	OR	LL	UL	pvalue	N_case	N_control	N_risk_factor_interact_pvalue
All	0	Hospitalization	1.12805	0.782504	1.62617	0.518492	409	1751	0.390423
All	1	Hospitalization	1.4788	1.13931	1.91945	0.00328124	742	2269	0.390423
All	≥2	Hospitalization	1.5336	1.21294	1.93903	0.000352922	1273	1475	0.390423
All	0	ICU admission	3.65951	1.48883	8.99495	0.00469377	77	1751	0.510911
All	1	ICU admission	2.775	1.48991	5.16851	0.0012977	127	2269	0.510911
All	≥2	ICU admission	2.12878	1.31602	3.44351	0.00207643	204	1475	0.510911
Hospitalized only	0	ICU admission	2.90989	1.45393	5.82383	0.00255116	77	288	0.102245
Hospitalized only	1	ICU admission	1.52937	0.915151	2.55582	0.1049	127	542	0.102245
Hospitalized only	≥2	ICU admission	1.2071	0.805993	1.80782	0.361054	204	993	0.102245
All	0	Death and severe respiratory failure	1.94312	1.05344	3.58419	0.0334517	122	1869	0.0871138
All	1	Death and severe respiratory failure	1.57891	1.02617	2.42937	0.0377594	221	2550	0.0871138
All	≥2	Death and severe respiratory failure	1.3521	1.01219	1.80614	0.0411515	491	2035	0.0871138
Hospitalized only	0	Death and severe respiratory failure	1.92769	0.958074	3.87862	0.0657836	122	238	0.12104
Hospitalized only	1	Death and severe respiratory failure	1.32017	0.813998	2.14111	0.260238	221	426	0.12104
Hospitalized only	≥2	Death and severe respiratory failure	1.10733	0.801045	1.53072	0.537154	491	673	0.12104
All	0	Severe respiratory failure	3.24699	1.36434	7.72753	0.00776259	75	1869	0.017174
All	1	Severe respiratory failure	2.56728	1.43178	4.60331	0.00155249	124	2550	0.017174
All	≥2	Severe respiratory failure	1.39715	0.894364	2.18258	0.141716	205	2035	0.017174
Hospitalized only	0	Severe respiratory failure	3.2873	1.29155	8.36691	0.0125347	75	238	0.0217738
Hospitalized only	1	Severe respiratory failure	2.16294	1.15578	4.04775	0.015833	124	426	0.0217738
Hospitalized only	≥2	Severe respiratory failure	1.14647	0.719544	1.82669	0.565221	205	673	0.0217738
All	0	Hepatic injury	1.56381	0.373836	6.54166	0.540289	13	2081	0.23531
All	1	Hepatic injury	1.60093	0.520041	4.92843	0.412065	19	2835	0.23531
All	≥2	Hepatic injury	0.558532	0.131837	2.36623	0.429118	14	2324	0.23531
Hospitalized only	0	Hepatic injury	1.49361	0.367584	6.06904	0.574889	13	330	0.248957
Hospitalized only	1	Hepatic injury	1.59629	0.521519	4.88599	0.412567	19	566	0.248957
Hospitalized only	≥2	Hepatic injury	0.561974	0.13341	2.36724	0.432177	14	849	0.248957
All	0	Cardiovascular complications	2.0177	0.80692	5.04524	0.13331	27	1952	0.0142093
All	1	Cardiovascular complications	1.61409	0.728109	3.57817	0.238496	39	2676	0.0142093
All	≥2	Cardiovascular complications	0.852875	0.450413	1.61495	0.62516	85	2170	0.0142093
Hospitalized only	0	Cardiovascular complications	1.90209	0.773336	4.67836	0.161456	27	321	0.0333126
Hospitalized only	1	Cardiovascular complications	1.27936	0.58728	2.78704	0.535157	39	552	0.0333126
Hospitalized only	≥2	Cardiovascular complications	0.75204	0.400115	1.4135	0.376109	85	808	0.0333126
All	0	Kidney injury	1.20644	0.505958	2.87672	0.672079	38	2067	0.308367
All	1	Kidney injury	1.1088	0.621235	1.97904	0.726774	96	2792	0.308367
All	≥2	Kidney injury	1.49655	1.074	2.08536	0.0172338	280	2197	0.308367
Hospitalized only	0	Kidney injury	1.16292	0.479339	2.82135	0.738545	38	316	0.160945
Hospitalized only	1	Kidney injury	0.84455	0.466282	1.52968	0.577212	96	523	0.160945
Hospitalized only	≥2	Kidney injury	1.22353	0.859286	1.74217	0.263193	280	722	0.160945
All	0	Venous thromboembolism	2.43446	0.944722	6.27339	0.0654425	24	2072	0.914217
All	1	Venous thromboembolism	2.50368	1.05002	5.96981	0.0384468	25	2835	0.914217
All	≥2	Venous thromboembolism	1.64026	0.736853	3.6513	0.225498	34	2312	0.914217
Hospitalized only	0	Venous thromboembolism	2.18581	0.830033	5.7561	0.113449	24	321	0.914604
Hospitalized only	1	Venous thromboembolism	1.98262	0.823523	4.77315	0.126806	25	566	0.914604
Hospitalized only	≥2	Venous thromboembolism	1.37323	0.616157	3.06053	0.437944	34	837	0.914604

## Sheet: Supplementary Table 8
Supplementary Table 8: Risk prediction compared to established clinical risk factors in fixed-effects mutlivariate regression models for COVID-19 severity.
This analysis was restricted to those of European ancestry with complete ascertainment of clincial risk factors.
AgeGroup: ALL are all individuals; Age≤60 are those with age equal to or younger than 60; Age≥60 are those with age older than 60.
Risk factor: Smoking (ever-smoker vs never-smoker), cancer, CKD (chronic kidney disease), COPD (chronic obstructive pulmonary disease), CHF (chronic heart failure), and DM (diabetes mellitus).
OR: Odds ratio; LL: lower limit of 95%CI of OR; UL: Upper limit of 95%CI of OR; pvalue: pvalue for the logistic regressions on each risk factor.
Frequency: frequency of the risk factors within each AgeGroup.
outcome	AgeGroup	riskfactor	OR	LL	UL	pvalue	Freqency	Ncase	Ncontrol
Hospitalization	ALL	rs10490770 risk allele carrier	1.71994	1.49329	1.98099	5.41104e-14	0.146988	2424	5495
Hospitalization	ALL	Male	1.58243	1.42228	1.76063	3.44933e-17	0.50221	2424	5495
Hospitalization	ALL	Smoking	0.902836	0.809675	1.00672	0.0658406	0.488067	2424	5495
Hospitalization	ALL	BMI≥30	1.26111	1.1245	1.41431	7.31388e-05	0.312287	2424	5495
Hospitalization	ALL	Cancer	1.4823	1.29979	1.69043	4.3228e-09	0.180957	2424	5495
Hospitalization	ALL	CKD	2.3082	1.86676	2.85403	1.13089e-14	0.0669276	2424	5495
Hospitalization	ALL	COPD	2.43249	2.01841	2.9315	9.9428e-21	0.0813234	2424	5495
Hospitalization	ALL	Transplantation	3.41555	1.65511	7.04844	0.000890166	0.00555626	2424	5495
Hospitalization	ALL	CHF	29.6719	8.55862	102.87	9.06453e-08	0.00732416	2424	5495
Hospitalization	ALL	DM	2.25879	1.93326	2.63913	1.04054e-24	0.124384	2424	5495
Hospitalization	Age≤60	rs10490770 risk allele carrier	1.6628	1.26433	2.18684	0.000274802	0.145197	450	2236
Hospitalization	Age≤60	Male	1.40971	1.13416	1.75221	0.00197153	0.466493	450	2236
Hospitalization	Age≤60	Smoking	0.851242	0.681439	1.06336	0.155958	0.401713	450	2236
Hospitalization	Age≤60	BMI≥30	1.69235	1.3429	2.13275	8.25803e-06	0.27662	450	2236
Hospitalization	Age≤60	Cancer	1.49944	1.04154	2.15865	0.0293408	0.0856292	450	2236
Hospitalization	Age≤60	CKD	4.57054	1.82971	11.417	0.00114021	0.0100521	450	2236
Hospitalization	Age≤60	COPD	2.59721	1.43097	4.71392	0.00169957	0.0215934	450	2236
Hospitalization	Age≤60	Transplantation	21.3725	2.44885	186.531	0.00560208	0.00558451	450	2236
Hospitalization	Age≤60	CHF	5.91406e+06	0	#DIV/0!	0.966711	0.00372301	450	2236
Hospitalization	Age≤60	DM	2.37589	1.62519	3.47335	7.95617e-06	0.0573343	450	2236
Hospitalization	Age>60	rs10490770 risk allele carrier	1.72816	1.46002	2.04556	2.029e-10	0.147908	1974	3259
Hospitalization	Age>60	Male	1.59833	1.41006	1.81174	2.23403e-13	0.520543	1974	3259
Hospitalization	Age>60	Smoking	0.91769	0.807695	1.04267	0.187306	0.532391	1974	3259
Hospitalization	Age>60	BMI≥30	1.16468	1.01853	1.33179	0.0258535	0.330594	1974	3259
Hospitalization	Age>60	Cancer	1.45321	1.25924	1.67707	3.16441e-07	0.229887	1974	3259
Hospitalization	Age>60	CKD	2.17809	1.74729	2.71511	4.41961e-12	0.0961208	1974	3259
Hospitalization	Age>60	COPD	2.37457	1.94582	2.89778	1.70909e-17	0.111982	1974	3259
Hospitalization	Age>60	Transplantation	1.31094	0.590324	2.91121	0.505977	0.00554175	1974	3259
Hospitalization	Age>60	CHF	14.078	4.2031	47.1534	1.80256e-05	0.00917256	1974	3259
Hospitalization	Age>60	DM	2.24615	1.88963	2.66993	4.45143e-20	0.1588	1974	3259
ICU admission	ALL	rs10490770 risk allele carrier	3.05454	2.39531	3.89522	2.21691e-19	0.138574	408	5495
ICU admission	ALL	Male	2.88002	2.27905	3.63946	8.1028e-19	0.478231	408	5495
ICU admission	ALL	Smoking	0.821381	0.658513	1.02453	0.0809788	0.468406	408	5495
ICU admission	ALL	BMI≥30	1.62345	1.29693	2.03216	2.34351e-05	0.29358	408	5495
ICU admission	ALL	Cancer	1.22588	0.915256	1.64192	0.171934	0.147213	408	5495
ICU admission	ALL	CKD	2.4594	1.6268	3.71812	1.97594e-05	0.0360833	408	5495
ICU admission	ALL	COPD	1.90407	1.28789	2.81506	0.00124559	0.0487888	408	5495
ICU admission	ALL	Transplantation	5.93323	2.31426	15.2114	0.000209915	0.00406573	408	5495
ICU admission	ALL	CHF	89.6519	24.2962	330.811	1.48646e-11	0.00389632	408	5495
ICU admission	ALL	DM	2.65892	2.00454	3.52692	1.16414e-11	0.0860579	408	5495
ICU admission	Age≤60	rs10490770 risk allele carrier	3.34518	2.13951	5.23027	1.18832e-07	0.142918	129	2236
ICU admission	Age≤60	Male	3.52547	2.21898	5.60121	9.5947e-08	0.465116	129	2236
ICU admission	Age≤60	Smoking	0.644511	0.417446	0.995085	0.0474571	0.402537	129	2236
ICU admission	Age≤60	BMI≥30	2.91447	1.90699	4.4542	7.69974e-07	0.268499	129	2236
ICU admission	Age≤60	Cancer	1.96365	0.965788	3.99251	0.0623475	0.0816068	129	2236
ICU admission	Age≤60	CKD	9.11996	2.18047	38.1448	0.00246412	0.00718816	129	2236
ICU admission	Age≤60	COPD	5.42993	2.15251	13.6976	0.000338563	0.0181818	129	2236
ICU admission	Age≤60	Transplantation	15.6452	1.19211	205.327	0.0362827	0.00295983	129	2236
ICU admission	Age≤60	CHF	2.0466e+07	0	#DIV/0!	0.969644	0.00295983	129	2236
ICU admission	Age≤60	DM	2.58378	1.36993	4.87318	0.00336492	0.0498943	129	2236
ICU admission	Age>60	rs10490770 risk allele carrier	2.88277	2.13257	3.89686	5.80119e-12	0.13567	279	3259
ICU admission	Age>60	Male	2.58988	1.95579	3.42957	3.10085e-11	0.486998	279	3259
ICU admission	Age>60	Smoking	0.880081	0.674647	1.14807	0.346265	0.512436	279	3259
ICU admission	Age>60	BMI≥30	1.27245	0.967865	1.67289	0.0843489	0.310345	279	3259
ICU admission	Age>60	Cancer	1.05529	0.767386	1.45121	0.740576	0.191068	279	3259
ICU admission	Age>60	CKD	2.05333	1.33569	3.15653	0.0010408	0.0553985	279	3259
ICU admission	Age>60	COPD	1.53517	1.0036	2.3483	0.0480932	0.0692482	279	3259
ICU admission	Age>60	Transplantation	3.46311	1.08237	11.0805	0.0363179	0.00480497	279	3259
ICU admission	Age>60	CHF	55.5559	14.3174	215.574	6.35627e-09	0.00452233	279	3259
ICU admission	Age>60	DM	2.58975	1.88208	3.5635	5.12231e-09	0.110232	279	3259
Death and severe respiratory failure	ALL	rs10490770 risk allele carrier	2.0193	1.66917	2.44288	4.72099e-13	0.145993	834	6454
Death and severe respiratory failure	ALL	Male	2.4071	2.0384	2.84248	3.95125e-25	0.499588	834	6454
Death and severe respiratory failure	ALL	Smoking	0.810461	0.688643	0.953829	0.0114462	0.490807	834	6454
Death and severe respiratory failure	ALL	BMI≥30	1.21738	1.03131	1.43702	0.0201099	0.312843	834	6454
Death and severe respiratory failure	ALL	Cancer	1.37755	1.14949	1.65088	0.000523244	0.180982	834	6454
Death and severe respiratory failure	ALL	CKD	1.72211	1.35457	2.18938	9.0943e-06	0.0661361	834	6454
Death and severe respiratory failure	ALL	COPD	2.06977	1.65742	2.58472	1.38807e-10	0.0820527	834	6454
Death and severe respiratory failure	ALL	Transplantation	3.8873	1.87808	8.04604	0.000254184	0.00507684	834	6454
Death and severe respiratory failure	ALL	CHF	12.7026	5.96431	27.0536	4.40912e-11	0.00548847	834	6454
Death and severe respiratory failure	ALL	DM	1.98447	1.63221	2.41275	6.24479e-12	0.123079	834	6454
Death and severe respiratory failure	Age≤60	rs10490770 risk allele carrier	4.03323	2.63673	6.16938	1.26891e-10	0.144184	128	2348
Death and severe respiratory failure	Age≤60	Male	3.432	2.20364	5.34508	4.88644e-08	0.46042	128	2348
Death and severe respiratory failure	Age≤60	Smoking	0.583549	0.379635	0.896992	0.0140666	0.400242	128	2348
Death and severe respiratory failure	Age≤60	BMI≥30	2.65847	1.76245	4.01001	3.12897e-06	0.27504	128	2348
Death and severe respiratory failure	Age≤60	Cancer	2.56507	1.38726	4.74287	0.0026669	0.0860258	128	2348
Death and severe respiratory failure	Age≤60	CKD	4.78572	1.32136	17.3329	0.0171093	0.0088853	128	2348
Death and severe respiratory failure	Age≤60	COPD	4.55738	1.96391	10.5757	0.000413368	0.0201939	128	2348
Death and severe respiratory failure	Age≤60	Transplantation	4.80241	0.989757	23.3018	0.0515123	0.0052504	128	2348
Death and severe respiratory failure	Age≤60	CHF	33.1208	3.10945	352.792	0.00373359	0.00323102	128	2348
Death and severe respiratory failure	Age≤60	DM	2.30686	1.27613	4.17011	0.00565452	0.0553312	128	2348
Death and severe respiratory failure	Age>60	rs10490770 risk allele carrier	1.69517	1.36423	2.10638	1.90912e-06	0.146924	706	4106
Death and severe respiratory failure	Age>60	Male	2.21234	1.84295	2.65577	1.60733e-17	0.519742	706	4106
Death and severe respiratory failure	Age>60	Smoking	0.859939	0.718563	1.02913	0.0996362	0.537406	706	4106
Death and severe respiratory failure	Age>60	BMI≥30	1.04058	0.865514	1.25105	0.67215	0.332294	706	4106
Death and severe respiratory failure	Age>60	Cancer	1.28607	1.06417	1.55424	0.00922576	0.229842	706	4106
Death and severe respiratory failure	Age>60	CKD	1.64647	1.29049	2.10066	6.0282e-05	0.0955943	706	4106
Death and severe respiratory failure	Age>60	COPD	1.915	1.52263	2.40847	2.79057e-08	0.113882	706	4106
Death and severe respiratory failure	Age>60	Transplantation	1.91391	0.768167	4.76855	0.163407	0.00498753	706	4106
Death and severe respiratory failure	Age>60	CHF	7.35838	3.27526	16.5318	1.34716e-06	0.00665004	706	4106
Death and severe respiratory failure	Age>60	DM	1.95701	1.5909	2.40738	2.10322e-10	0.157938	706	4106

## Sheet: Supplementary Table 9
Supplementary Table 9: Risk prediction compared to established clinical risk factors in fixed-effects mutlivariate regression models for COVID-19 severity outcomes.
This analysis was restricted to those of European ancestry with complete ascertainment of clincial risk factors. (For sample size, please refer to Supplementary Table 8.)
AgeGroup: ALL are all individuals; Age≤60 are those with age equal to or younger than 60; Age≥60 are those with age older than 60.
Risk factor: Smoking (ever-smoker vs never-smoker), cancer, CKD (chronic kidney disease), COPD (chronic obstructive pulmonary disease), CHF (chronic heart failure), and DM (diabetes mellitus).
age+sex+allriskfactors model: age+sex+smoking+BMI+cancer+CKD+COPD+transplantation+CHF+diabetes.
AUC.LL: Lower limit of 95%CI of area under receiver operating characteristic curve. AUC.UL: Upper limit of 95%CI of area under receiver operating characteristic curve.
AUC.p-value: p value compared to age+sex model. P-value for age+sex+allriskfactors+rs10490770 models were compared to age+sex+allriskfactors models.
NRI.LL: Lower limit of 95%CI of continuous net reclassification improvement. NRI.UL: Upper limit of 95%CI of continuous net reclassification improvement. NRI.p-value: p value compared to age+sex model.
NRI.LL, NRI.UL, NRI.p-value for age+sex+allriskfactors+rs10490770 models were compared to age+sex+allriskfactors models.
Outcome	AgeGroup	model	AUC	AUC.LL	AUC.UL	AUC.p-value	NRI	NRI.LL	NRI.UL	NRI.p-value
Hospitalization	ALL	age+sex	0.696452	0.683512	0.709392	-	-	-	-	-
Hospitalization	ALL	age+sex+smoking	0.696532	0.683591	0.709473	0.664742	0.130708	0.0830215	0.178394	3.88615e-08
Hospitalization	ALL	age+sex+BMI	0.703751	0.691025	0.716477	0.000155472	0.202837	0.155426	0.250247	2.52433e-17
Hospitalization	ALL	age+sex+cancer	0.701296	0.688428	0.714163	0.00159469	0.262918	0.222688	0.303147	7.26195e-38
Hospitalization	ALL	age+sex+CKD	0.710053	0.697219	0.722887	6.10529e-10	0.0643531	0.0241899	0.104516	0.000843329
Hospitalization	ALL	age+sex+COPD	0.710113	0.697248	0.722978	1.28086e-11	0.282067	0.248956	0.315178	6.9047e-63
Hospitalization	ALL	age+sex+transplantation	0.700668	0.6878	0.713536	0.000336829	0.020846	0.0115382	0.0301538	5.67609e-06
Hospitalization	ALL	age+sex+CHF	0.702567	0.689686	0.715448	1.18966e-06	0.0442876	0.0323671	0.0562082	1.64607e-13
Hospitalization	ALL	age+sex+diabetes	0.715418	0.702688	0.728148	5.31348e-12	0.334466	0.297594	0.371338	5.1222e-71
Hospitalization	ALL	age+sex+rs10490770	0.70285	0.690025	0.715674	0.000135071	0.132551	0.0964993	0.168602	2.87307e-13
Hospitalization	ALL	age+sex+allriskfactors	0.741644	0.72937	0.753917	7.18681e-32	0.504635	0.459189	0.550081	2.55575e-105
Hospitalization	ALL	age+sex+allriskfactors+rs10490770	0.74611	0.733933	0.758288	0.00283955	0.132551	0.0964993	0.168602	2.87307e-13
Hospitalization	Age≤60	age+sex	0.582402	0.55194	0.612863	-	-	-	-	-
Hospitalization	Age≤60	age+sex+smoking	0.582108	0.551686	0.61253	0.856983	0.0575035	-0.040908	0.155915	0.12605
Hospitalization	Age≤60	age+sex+BMI	0.618097	0.587197	0.648996	0.000141365	0.272809	0.172175	0.373442	5.3802e-08
Hospitalization	Age≤60	age+sex+cancer	0.588306	0.557497	0.619116	0.268866	0.124309	0.0554693	0.193149	0.000200586
Hospitalization	Age≤60	age+sex+CKD	0.597193	0.566622	0.627765	0.0101198	0.1226	0.0761088	0.169091	1.179e-07
Hospitalization	Age≤60	age+sex+COPD	0.594423	0.563821	0.625024	0.0140776	0.0957941	0.049204	0.142384	2.7893e-05
Hospitalization	Age≤60	age+sex+transplantation	0.590939	0.560286	0.621592	0.010775	0.00386404	-0.0618747	0.0696027	0.454141
Hospitalization	Age≤60	age+sex+CHF	0.58858	0.55802	0.619139	0.0387512	0.0224488	-0.0265928	0.0714904	0.184809
Hospitalization	Age≤60	age+sex+diabetes	0.61036	0.57968	0.64104	0.00192027	0.161232	0.0979185	0.224546	2.9995e-07
Hospitalization	Age≤60	age+sex+rs10490770	0.602394	0.571715	0.633073	0.00561341	0.163697	0.0829784	0.244416	3.5209e-05
Hospitalization	Age≤60	age+sex+allriskfactors	0.660624	0.630169	0.691078	3.04753e-10	0.418322	0.319754	0.516891	4.46516e-17
Hospitalization	Age≤60	age+sex+allriskfactors+rs10490770	0.66753	0.637086	0.697974	0.138641	0.163697	0.0829784	0.244416	3.5209e-05
Hospitalization	Age>60	age+sex	0.680438	0.665667	0.695209	-	-	-	-	-
Hospitalization	Age>60	age+sex+smoking	0.68085	0.66608	0.69562	0.171518	0.117233	0.0616683	0.172797	1.77241e-05
Hospitalization	Age>60	age+sex+BMI	0.687942	0.673274	0.702611	0.000952977	0.171571	0.116097	0.227045	6.72424e-10
Hospitalization	Age>60	age+sex+cancer	0.687858	0.673206	0.702511	0.000154681	0.216701	0.168233	0.26517	9.50246e-19
Hospitalization	Age>60	age+sex+CKD	0.702338	0.68787	0.716806	2.96623e-11	0.255836	0.219192	0.292479	6.30303e-43
Hospitalization	Age>60	age+sex+COPD	0.702398	0.687892	0.716905	1.25083e-12	0.252078	0.213548	0.290609	6.08753e-38
Hospitalization	Age>60	age+sex+transplantation	0.681653	0.666906	0.6964	0.124363	0.00985969	0.000707694	0.0190117	0.0173621
Hospitalization	Age>60	age+sex+CHF	0.686039	0.671319	0.70076	1.75985e-05	0.0437516	0.0304195	0.0570838	6.29465e-11
Hospitalization	Age>60	age+sex+diabetes	0.707905	0.693544	0.722267	6.30301e-13	0.331112	0.287348	0.374877	4.76135e-50
Hospitalization	Age>60	age+sex+rs10490770	0.687285	0.67263	0.70194	0.000643176	0.12937	0.0880654	0.170675	4.15566e-10
Hospitalization	Age>60	age+sex+allriskfactors	0.737965	0.724157	0.751773	3.74254e-30	0.49203	0.439208	0.544853	9.0961e-75
Hospitalization	Age>60	age+sex+allriskfactors+rs10490770	0.742892	0.729179	0.756604	0.00450923	0.12937	0.0880654	0.170675	4.15566e-10
ICU admission	ALL	age+sex	0.649907	0.623219	0.676596	-	-	-	-	-
ICU admission	ALL	age+sex+smoking	0.649106	0.622535	0.675678	0.780994	-0.00995468	-0.110377	0.0904673	0.422974
ICU admission	ALL	age+sex+BMI	0.678489	0.65285	0.704129	0.00589335	0.334893	0.234748	0.435037	2.7929e-11
ICU admission	ALL	age+sex+cancer	0.652629	0.62652	0.678738	0.48654	0.188854	0.103874	0.273835	6.63078e-06
ICU admission	ALL	age+sex+CKD	0.659362	0.633291	0.685434	0.00416377	0.178943	0.0877491	0.270136	6.00374e-05
ICU admission	ALL	age+sex+COPD	0.663698	0.636843	0.690553	0.0201194	0.246423	0.169366	0.323479	1.82864e-10
ICU admission	ALL	age+sex+transplantation	0.661005	0.634297	0.687713	0.0107548	0.04919	0.0176521	0.0807279	0.00111771
ICU admission	ALL	age+sex+CHF	0.668882	0.641938	0.695826	0.000228043	0.0969473	0.0550279	0.138867	2.90891e-06
ICU admission	ALL	age+sex+diabetes	0.683741	0.656672	0.710811	8.05051e-05	0.383631	0.296634	0.470629	2.73856e-18
ICU admission	ALL	age+sex+rs10490770	0.690467	0.66364	0.717294	7.89939e-07	0.333822	0.243657	0.423987	1.98469e-13
ICU admission	ALL	age+sex+allriskfactors	0.737485	0.713052	0.761918	8.10511e-11	0.629946	0.53067	0.729222	8.22687e-36
ICU admission	ALL	age+sex+allriskfactors+rs10490770	0.761888	0.738578	0.785199	0.000477266	0.333822	0.243657	0.423987	1.98469e-13
ICU admission	Age≤60	age+sex	0.729757	0.683425	0.776089	-	-	-	-	-
ICU admission	Age≤60	age+sex+smoking	0.730908	0.684418	0.777397	0.783066	0.146392	-0.0213247	0.314109	0.0435597
ICU admission	Age≤60	age+sex+BMI	0.78518	0.742483	0.827877	0.000112415	0.61449	0.441541	0.787439	1.65469e-12
ICU admission	Age≤60	age+sex+cancer	0.730672	0.684041	0.777304	0.80513	0.146392	0.0194228	0.273362	0.011916
ICU admission	Age≤60	age+sex+CKD	0.744292	0.698561	0.790023	0.0696924	0.406977	0.26643	0.547523	6.9137e-09
ICU admission	Age≤60	age+sex+COPD	0.745888	0.700532	0.791244	0.103529	0.275194	0.149804	0.400584	8.47762e-06
ICU admission	Age≤60	age+sex+transplantation	0.745086	0.698938	0.791233	0.0537314	0.0921288	0.0194252	0.164832	0.00650164
ICU admission	Age≤60	age+sex+CHF	0.74259	0.696297	0.788882	0.0707775	0.108527	0.0303409	0.186713	0.00325822
ICU admission	Age≤60	age+sex+diabetes	0.746247	0.699209	0.793285	0.0895797	0.222421	0.0963542	0.348488	0.000272052
ICU admission	Age≤60	age+sex+rs10490770	0.765842	0.719963	0.811721	0.00481461	0.419201	0.2532	0.585202	3.71898e-07
ICU admission	Age≤60	age+sex+allriskfactors	0.829575	0.790577	0.868573	7.18418e-09	0.801729	0.630204	0.973255	2.56503e-20
ICU admission	Age≤60	age+sex+allriskfactors+rs10490770	0.84701	0.809991	0.884029	0.0345512	0.419201	0.2532	0.585202	3.71898e-07
ICU admission	Age>60	age+sex	0.644807	0.613352	0.676261	-	-	-	-	-
ICU admission	Age>60	age+sex+smoking	0.644524	0.612993	0.676055	0.799083	-0.0547104	-0.176651	0.0672299	0.189597
ICU admission	Age>60	age+sex+BMI	0.658436	0.627075	0.689798	0.0669721	0.241636	0.119659	0.363613	5.16396e-05
ICU admission	Age>60	age+sex+cancer	0.646208	0.615197	0.677219	0.348355	0.0520775	-0.0480226	0.152178	0.153936
ICU admission	Age>60	age+sex+CKD	0.658367	0.628446	0.688288	0.0136821	0.128212	0.042991	0.213433	0.00159529
ICU admission	Age>60	age+sex+COPD	0.660314	0.628243	0.692384	0.0316918	0.122022	0.0424813	0.201563	0.00132008
ICU admission	Age>60	age+sex+transplantation	0.650968	0.619459	0.682478	0.144613	0.0284781	-0.00293285	0.059889	0.0377846
ICU admission	Age>60	age+sex+CHF	0.663046	0.631211	0.69488	0.00285589	0.0913489	0.0418408	0.140857	0.000149335
ICU admission	Age>60	age+sex+diabetes	0.688995	0.657659	0.720332	7.2668e-05	0.352106	0.245679	0.458533	4.45058e-11
ICU admission	Age>60	age+sex+rs10490770	0.67729	0.646028	0.708553	0.000644907	0.29626	0.189353	0.403168	2.79401e-08
ICU admission	Age>60	age+sex+allriskfactors	0.724377	0.694918	0.753836	1.69896e-09	0.517583	0.398388	0.636778	8.62574e-18
ICU admission	Age>60	age+sex+allriskfactors+rs10490770	0.746899	0.718333	0.775465	0.00958821	0.29626	0.189353	0.403168	2.79401e-08
Death and severe respiratory failure	ALL	age+sex	0.715858	0.697061	0.734655	-	-	-	-	-
Death and severe respiratory failure	ALL	age+sex+smoking	0.716109	0.69734	0.734877	0.397419	-0.118249	-0.190128	-0.0463706	0.00063109
Death and severe respiratory failure	ALL	age+sex+BMI	0.723452	0.705174	0.741731	0.0110093	0.196133	0.124276	0.26799	4.40271e-08
Death and severe respiratory failure	ALL	age+sex+cancer	0.720558	0.702072	0.739043	0.0123422	0.269788	0.204689	0.334887	2.27756e-16
Death and severe respiratory failure	ALL	age+sex+CKD	0.72934	0.710789	0.747892	2.25122e-05	0.0368778	-0.0283568	0.102112	0.133929
Death and severe respiratory failure	ALL	age+sex+COPD	0.727595	0.708975	0.746214	0.0001773	0.291597	0.232033	0.35116	4.18359e-22
Death and severe respiratory failure	ALL	age+sex+transplantation	0.723037	0.704458	0.741616	0.00284369	0.0318617	0.0130358	0.0506877	0.000454666
Death and severe respiratory failure	ALL	age+sex+CHF	0.726493	0.707828	0.745158	0.000106223	0.083461	0.0554002	0.111522	2.7776e-09
Death and severe respiratory failure	ALL	age+sex+diabetes	0.733488	0.715072	0.751904	3.03032e-06	0.394605	0.330593	0.458617	6.52918e-34
Death and severe respiratory failure	ALL	age+sex+rs10490770	0.727962	0.709802	0.746121	0.000183428	0.189902	0.130373	0.249431	2.01907e-10
Death and severe respiratory failure	ALL	age+sex+allriskfactors	0.765655	0.748777	0.782533	5.52037e-18	0.54076	0.469726	0.611795	1.20817e-50
Death and severe respiratory failure	ALL	age+sex+allriskfactors+rs10490770	0.776886	0.760663	0.793109	0.000176111	0.189902	0.130373	0.249431	2.01907e-10
Death and severe respiratory failure	Age≤60	age+sex	0.710337	0.663661	0.757013	-	-	-	-	-
Death and severe respiratory failure	Age≤60	age+sex+smoking	0.712997	0.665795	0.760199	0.621385	0.168574	0.00210232	0.335046	0.023586
Death and severe respiratory failure	Age≤60	age+sex+BMI	0.752853	0.708181	0.797526	0.00431674	0.559732	0.385471	0.733992	1.53116e-10
Death and severe respiratory failure	Age≤60	age+sex+cancer	0.719763	0.673887	0.765639	0.314697	0.219415	0.0802034	0.358628	0.00100347
Death and severe respiratory failure	Age≤60	age+sex+CKD	0.727983	0.681079	0.774887	0.0663571	0.0965982	0.0175555	0.175641	0.00830294
Death and severe respiratory failure	Age≤60	age+sex+COPD	0.727516	0.68121	0.773822	0.0777405	0.122178	0.0286062	0.215751	0.00524573
Death and severe respiratory failure	Age≤60	age+sex+transplantation	0.727431	0.680344	0.774518	0.028844	0.120741	0.0367882	0.204694	0.00240963
Death and severe respiratory failure	Age≤60	age+sex+CHF	0.722843	0.675937	0.769748	0.0668986	0.108523	0.0297261	0.18732	0.00347315
Death and severe respiratory failure	Age≤60	age+sex+diabetes	0.73344	0.687598	0.779282	0.0599507	0.229318	0.0998118	0.358823	0.00025965
Death and severe respiratory failure	Age≤60	age+sex+rs10490770	0.754071	0.708048	0.800094	0.00235403	0.453844	0.285349	0.622338	6.48407e-08
Death and severe respiratory failure	Age≤60	age+sex+allriskfactors	0.818253	0.779409	0.857096	4.04781e-09	0.690322	0.515825	0.864819	4.45609e-15
Death and severe respiratory failure	Age≤60	age+sex+allriskfactors+rs10490770	0.84362	0.806809	0.880432	0.0162004	0.453844	0.285349	0.622338	6.48407e-08
Death and severe respiratory failure	Age>60	age+sex	0.695266	0.674815	0.715717	-	-	-	-	-
Death and severe respiratory failure	Age>60	age+sex+smoking	0.695228	0.674781	0.715674	0.870227	-0.108201	-0.187078	-0.0293229	0.00358729
Death and severe respiratory failure	Age>60	age+sex+BMI	0.700317	0.680044	0.72059	0.0600941	0.116042	0.0365242	0.195561	0.00211644
Death and severe respiratory failure	Age>60	age+sex+cancer	0.69892	0.678718	0.719122	0.0324439	0.181706	0.109121	0.254291	4.63345e-07
Death and severe respiratory failure	Age>60	age+sex+CKD	0.710812	0.690882	0.730741	0.000119258	0.232746	0.169244	0.296248	3.3914e-13
Death and severe respiratory failure	Age>60	age+sex+COPD	0.710212	0.690054	0.730369	0.000229008	0.250986	0.187191	0.314782	6.23639e-15
Death and severe respiratory failure	Age>60	age+sex+transplantation	0.697651	0.677358	0.717944	0.112185	0.0148694	-0.00120434	0.0309432	0.0349047
Death and severe respiratory failure	Age>60	age+sex+CHF	0.703872	0.683499	0.724245	0.00280597	0.0148322	-0.0221891	0.0518534	0.216153
Death and severe respiratory failure	Age>60	age+sex+diabetes	0.717339	0.697504	0.737175	1.11789e-05	0.35024	0.279084	0.421396	2.52045e-22
Death and severe respiratory failure	Age>60	age+sex+rs10490770	0.702313	0.682106	0.72252	0.0261198	0.139852	0.0765087	0.203195	7.54508e-06
Death and severe respiratory failure	Age>60	age+sex+allriskfactors	0.742843	0.724013	0.761672	9.63097e-13	0.485182	0.406644	0.563721	4.78066e-34
Death and severe respiratory failure	Age>60	age+sex+allriskfactors+rs10490770	0.749767	0.731401	0.768133	0.0141003	0.139852	0.0765087	0.203195	7.54508e-06

## Sheet: Supplementary Table 10
Supplementary Table 10: Sensitivity analyses to compare five different models. The main analyses was done by random_group model.
Models: [random_group] adjusted for age, sex, first five genetic PCs as fixed effects and study groups as random effects. This model is the same as the main analyses.
[random_study] adjusted for age, sex, first five genetic PCs as fixed effects and participating studies themselves as random effects.
[fixed_study] adjusted for age, sex, first five genetic PCs and participating studies themselves as fixed effects.
[fixed_PC5] adjusted for age, sex, and first five genetic PCs as fixed effects.
OR: Odds ratio; LL: lower limit of 95%CI of OR; UL: Upper limit of 95%CI of OR; pvalue: pvalue for the logistic regressions on risk allele carrier status at rs10490770.
age_snp_interact_pvalue: p value for the age by snp interaction term, which was additionally added to the same model described above.
beta_age_snp, pvalue_age_snp: beta and p value for the linear regressions between age and risk allele carrier status at rs10490770 amongst cases adjusted for sex and same covariates as each model.
model	Outcome	OR	LL	UL	pvalue	N_case	N_control	age_snp_interact_pvalue	beta_age_snp	se_age_snp	pvalue_age_snp
random_group	Hospitalization	1.51654	1.3273	1.73276	9.14707e-10	5601	5997	0.243478	-0.965286	0.43265	0.0256744
random_study	Hospitalization	1.52472	1.33158	1.74587	1.03463e-09	5601	5997	0.831742	-1.05625	0.422341	0.012386
fixed_study	Hospitalization	1.52697	1.33351	1.7485	9.12039e-10	5601	5997	0.771424	-1.07036	0.422465	0.0113168
fixed_PC5	Hospitalization	1.60603	1.42835	1.8058	2.37313e-15	5601	5997	0.552655	-1.02186	0.442043	0.0208315
random_group	ICU admission	2.45543	1.91244	3.15259	1.85853e-12	1173	6004	0.0441942	-2.34986	0.825736	0.00443026
random_study	ICU admission	2.48748	1.89571	3.26398	4.89053e-11	1173	6004	0.449433	-1.92176	0.783374	0.0141596
fixed_study	ICU admission	2.48872	1.89576	3.26714	5.15592e-11	1173	6004	0.473687	-1.90209	0.784327	0.0154564
fixed_PC5	ICU admission	2.39193	1.98527	2.88187	4.60715e-20	1173	6004	0.388632	-2.49512	0.847589	0.00330647
random_group	Death or severe respiratory failure	1.72633	1.45063	2.05443	7.73526e-10	1925	7055	0.0428157	-2.28398	0.621965	0.000240475
random_study	Death or severe respiratory failure	1.71518	1.43224	2.05402	4.47472e-09	1925	7055	0.0733287	-2.08591	0.595687	0.000462338
fixed_study	Death or severe respiratory failure	1.71511	1.43149	2.05492	4.93297e-09	1925	7055	0.0706629	-2.08385	0.596049	0.000482939
fixed_PC5	Death or severe respiratory failure	1.92047	1.6632	2.21755	5.97357e-19	1925	7055	8.36328e-05	-2.79466	0.645365	1.56551e-05
random_group	Severe respiratory failure	2.04076	1.63138	2.55287	4.25415e-10	1234	7055	0.470238	-2.62774	0.752457	0.000479042
random_study	Severe respiratory failure	2.0629	1.62395	2.62051	2.99391e-09	1234	7055	0.482599	-2.42952	0.744732	0.00110522
fixed_study	Severe respiratory failure	2.06288	1.62192	2.62372	3.60557e-09	1234	7055	0.48276	-2.41253	0.745735	0.00124886
fixed_PC5	Severe respiratory failure	2.12105	1.79435	2.50723	1.24634e-18	1234	7055	0.01372	-2.63077	0.768429	0.000638456
random_group	Hepatic injury	1.54926	1.17557	2.04175	0.00188034	309	9190	0.307571	-3.43969	1.61445	0.0331251
random_study	Hepatic injury	1.51205	1.12656	2.02944	0.00589415	309	9190	0.896476	-3.43681	1.61561	0.0333995
fixed_study	Hepatic injury	1.50405	1.11803	2.02335	0.00699238	309	9190	0.943321	-3.40916	1.63884	0.0383887
fixed_PC5	Hepatic injury	1.78534	1.35953	2.34451	3.05492e-05	309	9190	0.216216	-3.43669	1.62471	0.0352292
random_group	Cardiovascular complications	1.21544	0.980424	1.50679	0.0751365	697	8611	0.00332444	-3.64017	1.11103	0.0010514
random_study	Cardiovascular complications	1.34977	1.07297	1.69797	0.0104241	697	8611	0.00454043	-3.1784	1.06409	0.00281768
fixed_study	Cardiovascular complications	1.35124	1.07306	1.70153	0.0104803	697	8611	0.00462304	-3.02807	1.07472	0.00498087
fixed_PC5	Cardiovascular complications	1.40384	1.14468	1.72167	0.00112326	697	8611	5.42052e-05	-3.99877	1.13073	0.000432739
random_group	Kidney injury	1.21934	1.00654	1.47714	0.0427091	868	8966	0.226515	-1.7796	0.931934	0.0561879
random_study	Kidney injury	1.29036	1.05858	1.57289	0.0116187	868	8966	0.387815	-2.24841	0.897116	0.0122016
fixed_study	Kidney injury	1.29158	1.05893	1.57535	0.0115708	868	8966	0.397691	-2.35687	0.899999	0.0089833
fixed_PC5	Kidney injury	1.35825	1.12924	1.63371	0.00115375	868	8966	0.0650219	-1.72823	0.94639	0.0681778
random_group	Venous thromboembolism	1.73357	1.2576	2.38967	0.00078065	205	8914	0.384488	-2.74754	1.87031	0.141825
random_study	Venous thromboembolism	1.64335	1.18792	2.27339	0.00269995	205	8914	0.709608	-2.74754	1.87031	0.141825
fixed_study	Venous thromboembolism	1.61418	1.16263	2.24112	0.00423701	205	8914	0.760313	-3.41822	1.93674	0.079252
fixed_PC5	Venous thromboembolism	1.91733	1.39447	2.63622	6.15629e-05	205	8914	0.23863	-2.74754	1.87031	0.14342

[truncated: 5 more sheets: Supplementary Table 11, Supplementary Table 12, Supplementary Table 13, Supplementary Table 14, Supplementary Table 15]
